# Supplementary material for: A Novel Motif in the 3′-UTR of PRRSV-2 Is Critical for Viral Multiplication and Contributes to Enhanced Replication Ability of Highly Pathogenic or L1 PRRSV
Source: Viruses. 2022 Jan 18;14(2):166. doi: 10.3390/v14020166 (PMC8875199; doi:10.3390/v14020166)
Supplement: Supplementary file 1 [file viruses-14-00166-s001.zip]

Archive with 10 entries (8 files):
- PDF/
- PDF/Fig S1. The comparison of replication efficiency between parental and chimeric viruses in PAMs..pdf
- PDF/Fig S2. Identification of mutant viruses.pdf
- PDF/Fig S3. The 3'-UTR alignment of 765 PRRSV-2 strains.pdf
- Supplementary Material.pdf
- Table S1. Information of 765 NA-type PRRSVs in 1992-2019.pdf
- Tiff/
- Tiff/Fig S1. The comparison of replication efficiency between parental and chimeric viruses in PAMs..tif
- Tiff/Fig S2. Identification of mutant viruses.tiff
- Tiff/Fig S3. The 3'-UTR alignment of 765 PRRSV-2 strains.tif
